# Supplementary material for: ACMG-Recommended Actionable Secondary Findings from 1600 Clinical Exomes in the South Marmara Region in Turkiye
Source: Int J Mol Sci. 2026 Feb 3;27(3):1491. doi: 10.3390/ijms27031491 (PMC12898675; doi:10.3390/ijms27031491)
Supplement: Supplementary file 1 [file ijms-27-01491-s001.zip]

Archive with 1 entries (1 files):
- ijms-4086442-supplementary.pdf
